# Supplementary material for: Topical Toxicity and Repellency Profiles of 17 Essential Oil Components against Insecticide-Resistant and Susceptible Strains of Adult Musca domestica (Diptera: Muscidae)
Source: Insects. 2024 May 24;15(6):384. doi: 10.3390/insects15060384 (PMC11203968; doi:10.3390/insects15060384)
Supplement: Supplementary file 1 [file insects-15-00384-s001.zip]

Archive with 1 entries (1 files):
- insects-3003346-supplementary.pdf
